# Supplementary material for: A simple pressure-assisted method for MicroED specimen preparation
Source: Nat Commun. 2021 Aug 19;12:5036. doi: 10.1038/s41467-021-25335-7 (PMC8377027; doi:10.1038/s41467-021-25335-7)
Supplement: Supplementary file 6 — Source Data [file 41467_2021_25335_MOESM6_ESM.xlsx]

## Sheet: Sheet1
Source data for Supplementary Fig. 2
	Pressure readout			Average	Standard	Atomosphere	Pressure
					deviation	pressure	applied
Pumping speed	1	2	3
0.1	1014	1014.5	1014.3	1014.27	0.251661		7.73333
0.2	999	995	995.5	996.5	2.17945	1022	25.5
0.25	984	984.4	986	984.8	1.0583		37.2
0.3	973.3	970.5	970.4	971.4	1.64621		50.6
0.4	944	944	944	944	0		78
0.5	918	917.4	917	917.467	0.503322		104.533
0.6	890	893	889	890.667	2.08167		131.333
0.7	863	862.5	862	862.5	0.5		159.5
0.8	842	838.9	842	840.967	1.78979		181.033
0.9	828.4	827.6	826.3	827.433	1.05987		194.567
Notes:	a. The pressure unit is mbar
	b. Atomosphere pressure was obtained from the pumping machine when the pumping speed equals to 0.
Source data for Supplementary Fig.7b
Preassis_35% humidity								Preassis_80% humidity								Vitrobot_35% humidity										Vitrobot_80% humidity												Vitrobot_100% humidity
	Grid1	Grid2	Grid3	Grid4	Average	Standard deviation			Grid1	Grid2	Grid3	Grid4	Average	Standard deviation			Grid1	Grid2	Grid3	Grid4	Grid5	Grid6	Average	Standard deviation			Grid1	Grid2	Grid3	Grid4	Grid5	Grid6	Grid7	Grid8	Average	Standard deviation			Grid1	Grid2	Grid3	Grid4	Grid5	Grid6	Grid7	Average	Standard deviation
No. pixels	534384	827558	761541	517882	660341	157441		No. pixels	708456	536823	581373	1000378	706758	208818		No. pixels	0	420802	509344	537309	452708	417976	389690	196828		No. pixels	0	199089	2464	56304	10912	43148	157584	207064	84570.6	88869.2		No. pixels	8940	47512	157547	222889	73856	35684	154748	100168	78822
Raw data	4787	6647	6487	47				Raw data	6077	4974	2181	8360				Raw data	0	743	5687	2387	272	272				Raw data	0	294	1160	356	664	540	1432	404				Raw data	20	634	1037	995	380	192	1128
	1025	6610	6186	16					2152	3207	2093	5513						4633	9	1238	2816	124						436	132	128	272	404	1544	964					34	411	2103	1347	320	144	1072
	2977	3433	5832	19					916	1947	3634	8458						161	2782	263	1264	232						553	320	512	556	312	584	596					31	356	2890	900	956	456	1248
	5069	6279	3060	6					6119	4227	4	7832						1552	4539	993	3076	48						35	152	48	544	492	1608	1676					43	1034	3182	2221	688	520	308
	4508	5995	6340	4					3453	3346	51	2941						43	7145	4021	1368	628						337	700	508	240	44	672	1264					261	943	2668	1052	544	320	352
	1878	6886	5797	4069					4182	2046	86	6813						6833	6940	3159	2208	236						24	0	220	156	56	1416	1780					343	299	4971	3378	424	680	28
	1100	6877	3657	2098					5179	5848	3204	1865						4	6206	5659	3372	748						417		84	624	564	900	700					47	828	1349	521	396	1300	1100
	2804	6448	4650	305					6645	855	246	7827						1836	5	3313	2984	500						778		920	504	268	1464	1736					41	2907	1690	1600	444	820	212
	2712	6528	6369	650					630	4321	5	7766						4112	328	1396	1148	48						238		36	1332	164	860	1596					64	386	2912	1685	604	436	376
	1900	6419	6772	52					1485	4213	3967	3954						6751	4361	38	1448	948						366		116	1228	476	524	1084					34	661	1818	2210	2236	1368	984
	376	5067	6384	5459					5245	5611	2859	5289						39	5502	4616	2732	288						859		468	448	160	1536	1552					498	686	3110	733	752	588	1084
	3859	7403	5632	5					3562	3247	5034	2957						1579	40	5	3384	36						381		784	744	72	560	2168					818	238	1368	2851	704	836	424
	366	5172	6166	4					5798	3543	5318	8015						1737	4340	1716	1996	2388						69		520	880	248	1396	976					656	3388	5042	2281	896	816	3624
	2279	3605	5851	2498					3145	5399	4371	7547						4001	35	4726	2908	736						1387		716	820	564	2136	1000					738	626	2827	964	896	652	740
	2600	5472	5133	7					5793	4667	5253	7883						2181	41	2757	2104	260						418		536	272	124	3336	1512					142	700	4764	2575	164	1320	24
	2455	5858	6475	745					3998	3840	4491	7893						6547	52	2459	944	1676						429		512	628	584	564	2796					638	3625	2113	1777	300	464	3388
	2795	6427	6109	3708					3678	412	5088	2524						141	7563	4414	1396	504						645		692	220	524	1176	440					2042	219	2689	1052	60	992	976
	986	5062	6629	4					5659	4494	3505	6600						8	78	5917	124	96						45		408	260	504	1928	1244					846	489	2726	75	3552	488	76
	1908	4575	2766	278					3902	4689	5220	6340						4324	5438	1108	328	1916						3059		1052	520	396	3032	1580					1614	1124	1531	3247	3268	1528	472
	3761	5365	2527	3679					5840	2046	5183	4846						4722	31	3520	888	1692						1870		184	0	216	372	1696					30	1018	2460	1591	2568	576	2804
	5764	4392	6986	2819					4162	4084	3031	8238						5208	5818	1435	92	384						198		800		316	2600	276					0	1195	4342	1979	1812	840	1728
	1661	6040	6067	137					3512	5006	3007	7951						98	6563	5919	2268	224						387		1136		404	1296	2708						2619	2771	2241	940	716	536
	3242	4130	5930	33					5374	3109	5117	4472						1655	5129	5255	3184	1860						246		684		740	1472	936						283	395	6065	264	1284	5156
	3776	3666	3313	13					3602	5471	5079	7954						1799	2335	3820	2684	1672						1814		1640		460	2340	696						729	1943	1584	408	1456	1208
	2845	3489	4131	15					5384	3432	5011	8053						1853	5083	4950	2956	1020						2736		1328		696	3436	1764						880	67	516	464	572	340
	3380	4800	2142	730					1660	1672	3199	5000						5726	4313	2085	3460	248						304		120		1116	272	2680						995	136	2650	3828	344	1240
	4510	6712	4200	1543					3989	3344	4951	6321						6327	5369	3771	2976	244						403		560		260	1020	720						2778	1277	1781	3640	988	3088
	1508	5226	5824	341					4156	5076	5230	7451						2614	4	5445	1388	1748						487		1760		208	1504	5152						168	2814	194	1160	1100	880
	2297	4019	5976	2925					6667	3145	5	4966						20	5	3719	1552	744						1219		1272		544	1940	1304						1885	4473	1805	2804	1620	4376
	2472	1911	4031	9					5794	5525	4210	8278						2920	20	957	40	552						2657		116		812	388	276						1712	2253	2267	1236	636	1588
	3730	6416	123	1063					6031	2030	5212	6915						5776	118	4181	956	328						2736		1880		1096	2904	1500						1369	3559	3837	944	68	408
	5584	4953	958	5					688	5191	5172	6363						9	3764	4571	1012	532						179		1020		656	728	1748						336	1721	692	332	532	4876
	2997	1693	5677	3973					3092	238	13	7945						19	2325	5746	1784	1880						260		1324		736	5808	3592						111	2607	948	368	784	1140
	4629	2664	5671	17					5551	5164	182	5000						5730	4591	1552	2808	1936						554		2616		984	1688	2012						1498	14	2548	3868	724	84
	3828	3797	3714	665					6070	1974	395	7912						371	5662	4291	3312	1264						1460		136		488	608	1096						2611	1001	2028	3948	564	3236
	3491	5668	6861	2742					1125	3002	3960	4329						4595	903	2358	2620	736						2634		20		604	1068	3224						2316	2203	1808	2480	212	228
	4770	4701	5356	244					4127	3679	4935	8562						5078	24	5808	2492	416						2753		1280		160	4200	2496						573	6922	3361	3260	544	88
	3303	6054	6745	3897					6622	5483	1525	7591						4576	36	4798	3372	220						56		460		536	1556	1700						496	3770	4875	1288	596	608
	3404	6273	2923	4070					4720	4333	5954	6156						2372	5002	4244	92	2392						1718		2672		1280	1568	220						1976	1650	467	480	588	4116
	4359	3242	6287	3571					5244	3887	4	5615						4824	5049	3572	2124	928						435		808		832	508	3132						1551	2985	138	248	1412	1880
	3538	4971	6030	4053					6767	2142	4166	3184						7324	2862	820	1992	852						2375		340		544	1844	416						859	1526	2105	520	1364	64
	4222	7051	5917	2296					5949	2107	5442	6489						4217	1447	4853	2908	668						2832		364		1360	360	1528						0	1294	1911	464	772	3432
	5259	2275	3203	683					270	5087	509	7393						1918	2808	4589	1876	556						2685		1912		1420	1020	2808							3556	1702	4052	192	1408
	1608	5552	5492	1420					8	2670	4936	1201						7210	45	3662	2012	48						227		1300		936	2240	1544							4416	2342	3680	600	232
	2627	4905	2702	4082					84	5338	5103	3239						1888	6564	5788	1924	2144						613		380		1564	1384	48							830	2241	3236	132	772
	2658	4871	3726	2983					2766	2234	5458	6532						6978	5141	1582	1464	2376						1243		968		2080	6184	2480							1905	2046	332	136	260
	3254	6853	6230	5110					3083	2967	4298	5678						4973	5636	15	1456	1220						1336		404		1148	792	1316							2735	3929	2948	356	2288
	3542	6253	6475	2085					5991	1505	3597	6077						6681	4129	4278	3348	940						2389		2212		932	1312	3448							976	2217	1444	216	120
	4792	6115	4854	2439					5572	4689	4691	2832						425	3099	5553	3464	936						2997		2120		168	976	1416							3241	1593	864	172	1816
	967	5122	5065	188					4589	29	1421	7523						5693	28	849	3412	520						782		1924		76	1304	2048							4229	690	120	252	3516
	2426	6472	3647	2328					359	5559	15	6824						4568	7	1805	3600	2040						937		1372		1164	2052	1832							531	1489	956	380	200
	2575	3742	4662	57					4318	4083	3952	6948						5911	3969	3684	96	2568						1640		704		1724	1616	2008							3346	1216	1316	884	2008
	3505	7332	6374	207					5940	2226	47	5058						3678	2496	4731	3020	1196						2436		308		1312	3556	2360							3173	1622	0	56	476
	3127	5541	6686	3814					5779	5256	3763	5181						4265	6922	6099	684	796						2291		2320		1316	556	3384							1176	2333	0	96	3604
	4515	6135	5404	38					3559	1257	3338	7189						5082	3034	3046	1032	1228						439		1268		2776	936	504							3451	2036	0	0	1360
	1811	4151	4808	5267					4029	2120	4688	8160						2902	4738	622	1212	180						924		1656		1096	2068	1420							1002	3876			2620
	1953	2991	5165	4812					5752	200	4723	8154						5289	5573	4455	1696	2608						470		620		516	1192	88							2782	8			1984
	3258	6238	6229	27					4	1473	4051	3802						7030	3491	3500	1044	1052						1740		2480		256	1832	3388							3216	8			3400
	2866	5122	4809	502					3278	326	1277	5257						3442	2081	1317	1584	1028						2589		2672		648	1752	2472							1482	974			360
	1695	4379	5778	3619					2930	615	2345	5764						5215	6217	4316	2568	2552						2665		328		976	648	1712							2808	1445			1480
	4643	6346	4143	2907					2812	5012	4710	6978						6088	3841	3872	2304	1084						2203		220		1052	512	1176							484	771			168
	2269	6549	5606	291					6501	4762	3950	6511						1075	5161	4902	2352	1192						139		0		444	4540	300							2625	4759			3400
	1214	6599	6254	5575					3209	1326	4684	4019						6878	3024	5126	3612	16						657				0	856	3180							107	1104			656
	2367	2643	5872	628					4425	609	1807	5485						4921	4888	4406	3848	16						2435					1628	1820							273	1442			2540
	5246	6	4077	1728					5599	1662	3292	7760						4381	20	1695	112	2868						1343					244	2392							869	965			320
	1211	10	2929	2394					5137	3726	5299	5870						5063	26	4171	3512	1208						1962					1780	1776							782	491			1652
	3668	6185	6648	1441					5492	1632	38	6707						4673	5090	5919	596	1336						2917					1756	440							574	1043			3648
	4684	6799	4553	2773					1449	311	4733	6977						3793	619	5679	876	1868						2877					260	2304							310	623			1204
	2560	5260	4798	4949					831	3138	4106	7373						5337	4	3884	1432	3168						631					2708	344							97	4329			3604
	1655	4431	3041	4					5482	466	3697	8461						4017	208	1468	656	1896						2659					1860	2532							948	3231			436
	2275	3381	5982	5664					5539	71	4292	5741						2542	5994	3035	1956	856						1159					916	3528							388	70			2632
	4575	7132	6377	2746					105	3908	3470	6794						5538	2093	3870	3028	3228						1884					468	2908							682	25			104
	1054	5422	4716	1641					2342	1311	1767	5660						4801	4465	996	2984	2032						1429					1464	1088							638	25			1916
	646	6365	4497	3766					2409	4402	2233	4374						3174	5302	3342	1864	1948						2161					1696	3244							484	1000			168
	3632	5134	5325	3575					3827	4262	4834	6198						5650	4286	5162	2440	1940						2974					1968	1572							458	2069			260
	5027	6198	4699	2121					5207	4333	1458	6664						6854	3974	1084	1928	3088						456					2152	2504							0	2998			3836
	2553	4758	5342	5556					4386	899	2516	7057						6003	3492	5151	2948	72						512					2060	2300								839			272
	3927	6486	4347	18					3291	632	4925	6778						5080	4758	5863	1536	1900						1672					1248	300								48			3756
	3869	4205	4542	2655					5674	5	4495	7405						5463	3578	1098	2968	2488						2759					768	3288								3287			60
	3296	5740	6522	2631					4361	337	1188	5632						4713	2175	3070	4048	1916						2895					2040	1524								402			1652
	2884	4274	6050	4339					5188	30	1685	6514						6970	278	5320	3704	2256						945					592	2384								81			308
	2097	2644	1636	180					4368	3791	1381	6480						6847	24	1326	1960	3216						2147					892	3792								10			3096
	1742	47	6381	1993					4264	3511	3182	6852						4193	22	6316	340	2884						741					832	3092								15			104
	3991	1820	3009	4					4712	1543	3912	7571						7539	21	3667	3284	3888						2297					2136	176								1906			3576
	782	7369	6115	3913					5637	3037	2397	2990						3877	24	13	3288	16						3764					2136	740								413			1048
	4286	5931	5155	3295					4981	4439	3079	7359						4145	7650	2112	2568	1736						3085					2308	1888								1359			804
	4902	6573	4944	3081					5718	568	861	5517						7290	164	3669	1880	3164						3908					1920	2676								4751			432
	3084	5109	6850	1350					2065	3721	2912	7198						7051	7886	509	3432	2232						2618					1080	624								1772			2372
	3008	3724	1705	829					4921	4437	3001	3436						3367	1041	3105	2992	2364						646					24	3068								31			2192
	3703	5084	5281	2004					4304	1828	3754	4229						6792	4	4390	1660	3112						1371					1892	5700								57			1420
	4009	6870	2767	5647					5614	263	1846	78						6861	41	150	1812	3560						2905					2888	360								2822			144
	4396	5953	4929	4276					1512	5364	5087	7419						7252	2755	356	3944	2332						3832					2476	1344								267			740
	868	4345	5189	3915					5478	3081	2908	4701						4132	8362	9	3176	2896						3601					2500	2600								834			516
	4194	3051	512	74					1539	2204	842	4951						6049	9202	2818	2216	3076						2965					2908	420								4461			360
	4617	5753	6139	1231					5303	635	5116	7698						4059	6074	1204	3296	1888						620					852	3892								144			1936
	2269	26	4922	42					2602	2263	3855	5086						5917	1935	3380	2844	3052						1496					1032	5804								2711			16
	4230	6404	4087	4588					457	2019	3801	7833						11	5099	3731	3004	4820						4158					2624	36								851			1684
	3336	4774	1462	2567					4562	3960	4095	5792						4539	18	5027	808	3168						880					0	1116								2726			1384
	5613	3905	5209	62					6151	5539	4951	7272						6381	2265	1324	1628	1044						3919						6232								241			568
	4399	4903	6146	5712					4508	4150	4302	6823						4361	6215	15	1212	2832						3848						1928								2584			320
	2596	4520	1724	21					4336	4031	4053	5822						4539	108	2939	64	3088						2986						88								339			44
	1666	11	1852	4					2816	5067	4912	2226						4380	323	80	1164	2060						1237						3552								197			52
	2816	4	5200	542					5732	6047	4815	5						0	26	4	952	3208						2337						1156								3344			1968
	5246	6	3085	92					2145	704	4680	6749							31	2699	1848	4696						3080						1312								244			780
	5059	4445	4605	9					4464	1914	5658	1367							19	1535	3444	3052						2651						6572								153			172
	4700	5106	5328	5686					3359	2986	4122	8473							6766	4032	1972	5128						3851						1048								3516			892
	3951	6090	4927	5029					1909	5875	3171	8607							485	3374	3236	2244						594						820								2563			2068
	4028	2472	3716	662					4283	5190	4652	4656							72	57	3692	3292						2552						1404								149			1576
	3710	3657	4531	3718					2650	5681	5421	7083							3750	1888	2548	4936						989						560								1034			24
	3454	873	3117	3275					6577	3715	2858	5700							9048	4145	4308	3400						4232						3844								2069			948
	5306	6221	932	675					2139	4732	2729	2281							6560	310	1828	3328						2472						100								67			144
	1943	3217	3958	2808					4704	5808	4941	8446							6498	350	2576	5176						882						0								1049			884
	4702	5924	5618	4975					4817	3849	4178	4448							1567	369	2952	5180						1038						0								30			1068
	4881	4707	3413	3463					1397	5623	4074	7274							8057	2098	48	3576						2670														1147			200
	3707	309	4770	3605					3827	758	5267	7235							2367	16	2952	1772						1185														137			0
	4299	8	2464	3750					5379	3048	2108	7827							30	3171	3652	3140						1661														3390
	4854	4933	5069	2648					4547	306	5311	8888							7468	9	3092	5032						2051														305
	4910	702	3518	1695					2043	4035	4462	8553							8256	665	2692	3648						2746														1514
	4611	5671	477	120					5731	4503	4720	7069							5371	3165	2644	4644						1413														654
	5157	5	6123	792					4203	4776	5009	8542							8681	6052	788	1244						95														2573
	4211	3918	4987	2639					5428	338	92	8443							9089	834	2648	5776						3411														872
	5223	5225	1860	4692					5746	4616	4901	5554							26	3264	3020	3744						0														197
	4646	4600	5928	53					3893	805	5218	3316							344	3536	1100	3532																				5
	4693	5952	6084	4018					5691	5408	3347	6360							37	1197	2280	2892																				16
	3449	9	2918	1766					6492	5074	3697	6880							25	3648	376	5072																				732
	39	2914	3804	3070					4817	5224	5210	5172							47	7	2856	5592																				12
	3813	7	2608	2577					3970	4106	5088	6265							5559	1918	3560	2804																				3423
	4069	3468	3042	2701					1758	3552	29	6650							229	4274	2968	4380																				37
	3480	11	5968	5133					4608	152	1317	3316							233	484	2488	5016																				870
	3288	5931	5224	3377					4926	4755	4149	6059							7867	70	2616	5840																				686
	5467	5	2353	2631					3218	5266	1788	6546							95	2975	428	3560																				101
	4735	5	4227	2281					4259	5438	2365	7068							1646	6360	3476	5148																				1959
	5721	5754	1625	25					5709	5188	2911	3854							472	376	2452	5288																				2391
	4420	3422	5322	5657					5859	526	2851	6678							8374	3269	2984	4716																				327
	4352	5286	5224	61					2487	4	3243	5670							105	775	3440	5796																				2249
	5482	3831	6424	726					5587	3745	3602	7050							773	4470	3684	4132																				1112
	4778	4714	3384	92					3942	1022	5369	4611							24	6553	4140	5516																				1891
	3127	5525	3611	48					6117	1035	3409	6979							154	1329	1364	6112																				4
	11	4347	5609	26					6377	3721	28	8301							149	7134	3324	2772																				2825
	5641	4694	2710	2827					3677	4415	1485	7946							6568	3620	2360	5392																				673
	3393	4789	5400	827					3592	5321	3184	8186							23	15	1660	4020																				991
	2586	5618	5127	18					4196	5322	3046	5805							4229	2465	1612	6100																				1482
	5509	5189	3709	28					3133	2821	3057	7180							4	6308	3124	6356																				2944
	4028	4846	2927	1241					6477	4857	5278	6958							4	27	668	6980																				3641
	202	5562	661	4363					4380	3946	3535	5570							4	3574	2384	4976																				796
	3566	6201	6440	3524					2918	4584	3749	6290							40	6353	384	6604																				0
	5263	6282	3280	62					4697	5261	1922	7733							7	478	3852	6420
	5217	5994	5594	656					3523	1265	3444	4							33	4368	4080	3972
	5607	3226	6037	4504					5262	5685	2700	6288							4	1151	4356	4852
	1575	6028	3358	3915					5995	2697	1689	8011							4	6351	3152	6936
	5095	6334	2594	5523					5668	5879	3033	6056							4	4853	3652	6268
	5183	5828	5713	4232					6706	5146	1039	8771							5	2399	1780	5840
	5156	7077	505	2800					5179	3382	4332	6571							3630	556	3600	2148
	255	3878	6334	2853					4012	4986	1245	1730							4338	4631	4300	4496
	71	6357	5497	3657					5072	4519	3005	6377							131	2966	724	7324
	1492	5874	4240	2319					6642	5171	5459	8445							6894	278	1356	5980
	3129	20	5195	3395					6789	4595	3940	8408							8416	7	3608	928
	1680	9	5875	5440					3388	5559	542	4305							6	6259	1628	5676
	2462	6003	6496	39					3114	2211	3296	5253							36	6370	204	6192
	0	6015	4155	2411					5110	5345	3563	8738							16	3701	3420	5116
		7707	4134	5797					6484	2376	1021	7969							7	581	2760	0
		7	5629	5					1389	4010	4216	4469							13	4196	2328
		3161	5109	3891					6324	0	3345	4269							17	4966	2504
		7197	6442	1392					4207		3909	0							6	1378	4600
		5794	0	1515					7203		6063								23	4910	3744
		4865		3931					3693		2835								5	2646	2136
		7068		2141					389		147								18	53	3800
		6280		5702					2408		4320								4	7004	3768
		2104		4747					1458		1273								6	10	3040
		6633		5728					3396		5412								5	5	1568
		85		2095					4		3610								4	433	280
		6369		4704					12		4314								12	6352	2364
		7511		5408					0		3114								3359	3059	4500
		5872		1833							3230								3936	4219	3756
		4577		1991							0								6	903	2952
		5313		8															8	5641	1060
		5797		438															12	4960	5112
		5198		2564															13	2524	4968
		968		4537															7	5160	1600
		5170		5653															114	1446	1648
		0		4462															4	722	3804
				3847															4	0	4656
				4254															4		4516
				2360															19		1232
				4323															176		3916
				1385															60		3060
				4858															5871		3224
				11															6891		612
				4381															7239		356
				2287															4891		148
				5262															220		84
				3986															38		168
				4809															6		1424
				4484															3683		3640
				295															3176		3448
				1630															8
				2826															6
				4915															6
				5876															4
				5024															4
				61															11
				5751															6
				60															8
				337															11
				5831															10
				5															4
				2275															8682
				1733															0
				2267
				4294
				78
				263
				5544
				60
				4
				2694
				10
				2930
				9
				3592
				4313
				0
